# Supplementary material for: Predictive value of traction force measurement in vacuum extraction: Development of a multivariate prognostic model
Source: PLoS One. 2017 Mar 3;12(3):e0171938. doi: 10.1371/journal.pone.0171938 (PMC5336195; doi:10.1371/journal.pone.0171938)
Supplement: S1 File — (XLSX) [file pone.0171938.s003.xlsx]

## Sheet: Blad1
Ålder	datum	BMI	GL	paritet	tid cx 3 cm-retr	indikation	station	bjudning	tidsåtgång	antal drag	klocksläpp	dragettotal	dragettpeak	paus 1 total	dragtvåtotal	dragtvåpeak	Total drag ettvå	paus 2 total	dragtretotal	dragtrepeak	Total drag 1-3	Peak force	lyckad	avslutning	svårighet	Ph navel-a	Ph navel-v	asfyxi	födelsevikt	APGAR 1´	APGAR 5´	APGAR<7 5	APGAR<5 5	APGAR 10´	skulderdystoci	NICU	diagnos	tung	HIE	tung	station liggare	tonus 5'
26	120610	28	252	0	315	HFA	medelhög:låg	framstupa	7	3	0	56	144	5	42	94	103	9	6	59	124	144	lyckad		lätt	7.26		0	2495	9	10			10	N	N	kefalhematom	N	0	0	medelhög:låg	2
29	120723	26	280	0		värksvag	medelhög:låg	vidöppen	9	4	0	119	233	15	158	298	292				307	298	lyckad		medelsvår	7.21		0	3840	9	10			10	N	N		N	0	0	medelhög:hög	2
28	120725	27	287	0		HFA	medelhög:hög	framstupa	13	4	0	77	261	10	98	380	185	45	83	369	367	380	lyckad		medelsvår	7.21		0	3760	9	10			10	N	N		N	0	0	medelhög:hög	2
35	120807	23	280	0		värksvag	medelhög:hög	framstupa	16	7	0	123	333	17	96	436	236	26	47	250	488	436	lyckad		medelsvår	7.19		0	4150	9	10			10	N	N		N	0	0	medelhög:hög	2
21	120808	23	287	0	975	värksvag	medelhög:hög	vidöppen	9	5	0	75	199	14	123	371	212	19	141	453	604	453	lyckad		tung	7.37	7.4	0	3315	9	9			10	N	N		J	0	1	medelhög:hög	1
38	121203	22	287	0	660	värksvag	medelhög:hög	framstupa	15	8	2	43	306	16	52	267	111	15	56	225	403	306	lyckad		tung	7.21		0	3240	8	10			10	N	N		J	0	1	medelhög:hög	2
35	121203	24	280	0	330	HFA	medelhög:låg	vidöppen	17	5	0	59	200	18	64	183	141	34	48	162	242	200	lyckad		medelsvår	7.06		1		9	10			10	N	N		N	0	0	medelhög:låg	2
29	121207	29	287	0		värksvag	medelhög:hög	framstupa	7	3		113	280	5	114	273	232	23	62	273	333	280	misslyckad	sectio	tung	7.23		0	4410	9	10			10	N	N		J	0	1	medelhög:hög	2
27	121210	34	280	0	1110	värksvag	medelhög:hög	framstupa	26	6	1	79	283	7	80	285	166	6	54	178	254	285	lyckad		medelsvår	7.13		0	3380	9	10			10	N	N		N	0	0	medelhög:hög	2
29	121220	21	266	1	285	värksvag	medelhög:låg	framstupa	7	5	0	50	168	23	43	165	116	5	25	108	170	168	lyckad		lätt	7.24		0	3255	9	10			10	N	N	kefalhematom	N	0	0
34	121221	21	280	0		HFA	medelhög:låg	framstupa	3	2	0	18	140	5	38	169	61	11	33	176	116	176	lyckad		lätt	7.23		0	3150	9	10			10	N	N	kefalhematom	N	0	0
33	121221	28	266	0	390	värksvag	medelhög:låg	framstupa	3	2	0	40	160	2	7	65	49				69	160	lyckad		lätt	7.12		0	3190	7	10			10	N	N	kefalhematom	N	0	0
28	121221	28	287	0	690	värksvag	medelhög:hög	framstupa	17	5	0	57	149	5	112	203	174	9	151	253	563	253	lyckad		medelsvår	7.21		0	4210	9	10			10	N	N		N	0	0
26	121222	23	287	0	735	värksvag	medelhög:låg	framstupa	12	5	0	156	157	36	58	86	250	25	64	75	511	157	lyckad		lätt	7.24		0	4185	3	6			8	J	J	HIE (lätt)	N	1	0
38	121223	31	280	0	780	HFA	medelhög:låg	framstupa	2	2	1	112	279	4	83	245	199				209	279	misslyckad	tång+ sectio	tung	7.17		0	4600	1	4			8	N	J	asfyxi (lätt), HIE (lätt)	J	1	1	medelhög:hög	0
26	121226	20	280	0	705	värksvag	medelhög:låg	framstupa	11	8	0	115	255	32	78	191	225	34	84	159	753	255	lyckad		tung	7.36		0	3860	8	10			10	N	N		J	0	1	medelhög:låg	2
27	121229	26	280	0		värksvag	medelhög:låg	vidöppen	4	2	0	42	197	2	33	213	77				88	213	lyckad		medelsvår	7.16		0	3705	7	8			10	N	N		N	0	0
39	130108	24	280	1	270	värksvag	medelhög:låg	framstupa	5	2	0	30	105	13	4	40	47				58	149	lyckad		lätt	7.2		0	4580	0	10			10	N	N		N	0	0
33	130109	25	273	0		värksvag	medelhög:hög	framstupa	9	7	0	39	184	2	92	192	133	6	65	192	444	242	lyckad		tung	7.29	7.32	0	3960	8	10			10	N	N		J	0	1	medelhög:hög	2
26	130111	17	273	0	510	värksvag	medelhög:låg	framstupa	6	3	0	55	160	12	60	186	127	14	30	124	196	186	lyckad		lätt	7.33		0	3985	9	10			10	N	N		N	0	0
25	130112	28	280	0	435	HFA	medelhög:hög	framstupa	3	3	1	122	198	24	98	175	244	31	61	195	341	198	misslyckad	sectio	tung	7.01	7.04	1	4090	7	9			10	N	N		J	0	1	medelhög:hög	1
30	130201	23		1	180	HFA	medelhög:låg	framstupa	4	2	0	30	77	7	19	77	56				65	77	lyckad		lätt	7.09		1	4165	7	8			9	N	N		N	0	0
31	130204	30	287	0		värksvag	medelhög:låg	framstupa	9	2	0	42	115	5	27	76	74	2	38	115	272	192	lyckad		tung	7.14		0	3805	9	10			10	N	N		J	0	1	medelhög:låg	2
40	130207	29	273	0	245	HFA	medelhög:hög	framstupa	9	4	0	88	361	33	85	319	206	1	94	328	349	361	lyckad		medelsvår	7.18		0	4225	9	10			10	N	N		N	0	0
40	130208	23	287	1		värksvag	medelhög:hög	framstupa	13	6	0	39	173	12	89	184	140	12	134	198	304	198	lyckad		medelsvår	7.26		0	4130	9	10			10	N	N		N	0	0
28	130208	21	287	0	825	värksvag	medelhög:hög	vidöppen	18	8	0	58	240	43	85	240	186	30	122	298	643	298	lyckad		tung	7.29		0	4325	9	10			10	N	N		J	0	1	medelhög:låg	2
27	130208	23	287	0		värksvag	medelhög:låg	framstupa	11	5	0	65	116	21	163	173	249	17	117	172	639	204	lyckad		medelsvår				3970	10	10			10	N	N		N	0	0
39	130212	34	266	1	170	värksvag	medelhög:låg	framstupa	10	5	0	33	160	8	103	231	144	43	50	169	343	231	lyckad		lätt	7.23		0	4075	6	9			10	N	N		N	0	0
30	130213	22	280	0	1035	värksvag	medelhög:låg	framstupa	6	3	0	164	314	4	110	244	278	11	75	252	386	314	lyckad		lätt	7.3		0	3325	9	10			10	N	N		N	0	0
38	130214	22	294	0	510	HFA	medelhög:låg	framstupa	2	2	0	8	63	0	5	42	13				19	63	lyckad		lätt	7.16		0	3595	9	10			10	N	N		N	0	0
40	130217	22	273	0	630	HFA	medelhög:låg	framstupa	3	3	0	62	181	21	17	138	100				126	181	lyckad		lätt	7.15		0	3520	7	9			10	N	N		N	0	0
32	130219	24	273	0	330	värksvag	medelhög:låg	framstupa	11	5	0	89	184	27	81	200	197	26	94	202	656	215	lyckad		medelsvår	7.11		0	3505	6	7			8	N	N		N	0	0
34	130221	22	280	0	835	värksvag	medelhög:låg	framstupa	5	2	0	67	252	36	51	229	154				198	252	lyckad		lätt	7.17		0	4100	8	10			10	N	N		N	0	0
33	130222	24	273	0		HFA	medelhög:låg	framstupa	9	3	0	102	246	14	85	191	201	11	53	135	278	246	lyckad		lätt	7.2		0	3655	9	10			10	N	N		N	0	0
33	130303	22	287	0	260	HFA	medelhög:låg	framstupa	3	2	0	90	194	46	81	165	217				258	194	lyckad		medelsvår	7.11		0	3235	9	10			10	N	N		N	0	0
43	130305	31	280	0	810	värksvag	medelhög:hög	framstupa	8	2	0	52	190	58	47	157	157				166	190	lyckad		medelsvår	7.35		0	3215	9	10			10	N	N		N	0	0
31	130305	22	280	0	615	värksvag	medelhög:hög		4	3	1	144	269	28	175	291	347	41	104	285	506	291	misslyckad	tång + sectio	tung	7.08		1	4720	8	10			10	N	N		J	0	1	medelhög:låg	2
33	130307	21	294	0	760	värksvag	medelhög:hög	framstupa	5	6	1	261	205	2	186	172	449				463	205	lyckad		tung	7.2		0	3730	9	10			10	N	N		J	0	1	medelhög:låg	2
32	130307	20	287	0		HFA	medelhög:låg	vidöppen	15	5	0	81	227	23	64	206	168	20	77	180	397	227	lyckad		tung	7.06		1		8	10			10	N	N		J	0	1	medelhög:låg	2
25	130308	28	280	0		värksvag	medelhög:låg	framstupa	11	7	0	97	234	9	44	121	150	12	52	136	441	234	lyckad		medelsvår	7.31		0	4025	7	9			9	N	N		N	0	0
19	130309	31	287	0		värksvag	medelhög:låg	framstupa	13	7	0	96	321	10	42	219	148	9	58	263	601	321	lyckad		medelsvår	7.16		0	4315	9	10			10	N	N		N	0	0
28	130310	22	294	0	645	värksvag	medelhög:hög	framstupa	14	6	1	28	184	11	74	265	113	7	94	333	553	333	lyckad		medelsvår	7.24		0	4050	8	9			10	N	N		N	0	0
27	130310	23	266	0	1155	HFA	medelhög:hög	framstupa	11	6	0	107	289	44	136	290	287	33	79	245	542	290	lyckad		tung	7.4		0	3400	7	9			10	N	N		J	0	1	medelhög:hög	1
39	130313	26	287	1	310	HFA	medelhög:hög	framstupa	8	6	0	94	297	143	91	311	328	80	144	332	1380	377	lyckad		tung	7.05		1	3705	3	6			7	J	J	asfyxi (lätt), HIE (lätt)	J	1	1	medelhög:låg	0
33	130314	20	259	0		värksvag	medelhög:låg	framstupa	3	3	0	28	113	5	22	112	55	2	4	53	63	113	lyckad		lätt	7.35		0	3110	9	10			10	N	N		N	0	0
32	130315	21	280	0	365	värksvag	medelhög:låg	framstupa	8	4	0	149	321	52	168	343	369	18	120	326	750	343	lyckad		tung	7.26		0	3650	8	10			10	N	N		J	0	1	medelhög:låg	2
28	130318	20	280	0		HFA	medelhög:låg	framstupa	8	5	0	122	325	10	173	290	305	17	132	240	541	325	lyckad		medelsvår	7.21		0	3575	10	10			10	N	N		N	0	0
26	130320	24	280	0		värksvag	medelhög:låg	framstupa	3	3	0	40	137	13	51	180	104	15	44	176	196	180	lyckad			7.21		0	3400	9	10			10	N	N			0	.
31	130322	22	280	0	810	värksvag	medelhög:låg	framstupa	8	5	0	77	173	18	61	225	156	19	36	106	267	225	lyckad		medelsvår	7.17		0	3180	9	10			10	N	N		N	0	0
26	130325	23	273	0		HFA	medelhög:hög	framstupa	23	8	1	132	299	12	106	308	250	4	131	315	811	321	lyckad		tung	7.31		0	3575	7	9			9	N	J	ej HIE eller asfyxi	J	0	1	medelhög:hög	1
29	130328	32	287	0		HFA	medelhög:hög	framstupa	10	5	0	142	295	99	127	238	368	43	155	140	651	295	lyckad		tung	7.41		0	3955	5	10			10	N	N		J	0	1	medelhög:hög	2
32	130402	28	287	0		HFA	medelhög:hög	framstupa	7	4	0	135	258	118	153	244	406	76	126	217	845	258	lyckad		medelsvår	7.05		1	3995	6	7			8	N	N		N	0	0
28	130402	39	259	0	355	värksvag	medelhög:hög	framstupa	14	6	0	161	404	23	105	340	289	4	123	406		406	lyckad		tung	7.31		0	3660	8	10			10	N	N		J	0	1	medelhög:hög	2
34	130405	.	287	0		värksvag	medelhög:låg	framstupa	3	2	0	59	189	5	6	51	70					189	lyckad		lätt	7.2		0	3715	9	10			10	N	N		N	0	0
30	130407	.	287	0	810	HFA	medelhög:hög	vidöppen	9	4	0	32	151	7	16	119	55				64	151	lyckad		medelsvår	7.15		0	3754	6	7			7	N	J	asfyxi	N	0	0
32	130409	23	287	1		HFA	medelhög:hög	framstupa	6	4	0	134	137	5	116	109	255				262	137	lyckad		lätt	7.27		0	3620	8	10			10	N	N		N	0	0
29	130413	20	266	0	795	HFA	medelhög:låg	framstupa	6	4	0	79	356	57	97	308	233	56	53	250	506	360	lyckad		lätt	7.37		0	3115	8	10			10	N	N		N	0	0
34	130418	28	273	1	330	HFA	medelhög:låg	framstupa	7	2	0	70	210	4	17	56	91				145	210	lyckad		lätt	7.06		1	2735	6	8			10	N	N		N	0	0
38	130418	.	259	0	255	HFA	medelhög:låg	framstupa	11	5	0	88	263	14	23	149	125	10	23	120	201	263	lyckad		medelsvår	7.24		0	2885	9	10			10	N	N		N	0	0
31	130418	18	280	0		värksvag	medelhög:hög	framstupa	9	4	0	41	128	11	64	199	116	9	16	120	172	199	lyckad		medelsvår	7.32		0	3515	9	10			10	N	N		N	0	0
30	130419	.	280	0		HFA	medelhög:hög	framstupa	7	5	0	175	240	110	122	216	407	53	142	240	857	240	lyckad		medelsvår	7.33		0	3570	9	9			9	N	N	kefalhematom	N	0	0
34	130421	.	273	0	315	värksvag	medelhög:låg	framstupa	3	2	0	114	218	49	26	154	189				191	218	lyckad		lätt	7.29		0	3400	9	10			10	N	N		N	0	0
34	130421	25	280	1		HFA	medelhög:hög	framstupa	4	5	0	123	195	21	105	226	249	41	39	194	342	226	lyckad		medelsvår	7		1	3875	7	9			10	N	N		N	0	0
30	130424	.	280	1		värksvag	medelhög:låg	framstupa	20	10	1	69	178	21	111	188	201	20	98	210	816	210	lyckad		tung	7.14		0	3896	6	6			7	skulderdystoci	J	asfyxi(lätt) pneumothorax	J	0	1	medelhög:låg	1
35	130425	.	280	1		HFA	medelhög:låg	framstupa	3	2	0	28	140	1	9	75	38				87	140	lyckad		lätt	7.29	7.32	0	2845	9	10			10	N	N		N	0	0
36	130427	.	287	1	220	HFA	medelhög:hög	vidöppen	7	3	0	62	125	17	52	137	131	7	20	83	166	137	lyckad			7.07		1	3540	7	8			9	N	N			0	.
36	130429	29	273	0		värksvag	medelhög:hög	framstupa	5	2	0	38	119	5	23	58	66				85	119	lyckad		lätt	7.36		0	3084	10	10			10	N	N		N	0	0
28	130430	.	280	0	280	HFA	medelhög:hög	framstupa	13	6	1	85	252	10	49	179	144	13	35	228	255	252	lyckad		medelsvår	7.07		1	3330	7	8			8	N	N		N	0	0
21	130430	.	287	0	610	värksvag	medelhög:låg	framstupa	7	3	0	45	11	32	19	73	96	23	15	64	139	116	lyckad			7.21		0	3800	9	10			10	N	N	kefalhematom		0	.
30	130503	.	280	1	340	värksvag	medelhög:hög	framstupa	8	4	0	156	255	38	80	194	274	11	26	138	384	255	lyckad		lätt	7.13		0	3710	8	10			10	N	N		N	0	0
33	130507	41	287	0	595	värksvag	medelhög:låg	framstupa	12	4	0	23	148	91	41	212	155	43	31	101	343	212	lyckad		lätt	7.32		0	4030	9	10			10	N	N		N	0	0
30	130507	.	287	0	1020	värksvag	medelhög:låg	framstupa	8	2	0	89	191	13	33	99	135				153	191	lyckad		lätt	7.33		0	4580	9	10			10	N	N		N	0	0
34	130507	.	273	0	840	värksvag	medelhög:hög	framstupa	5	3	0	120	278	17	99	257	236				277	278	lyckad		lätt	7.35		0	3640	8	10			10	N	N		N	0	0
26	130508	.	280	0		HFA	medelhög:låg	framstupa	8	3	0	45	172	30	39	188	114	20	9	74	158	188	lyckad		lätt	7.42		0	3168	10	10			10	N	N		N	0	0
36	130510	.	273	0	510	värksvag	medelhög:låg	framstupa	4	2	0	99	216	11	34	176	144				229	216	lyckad		lätt	7.16	7.19	0	3500	9	10			10	N	N		N	0	0
32	130511	.	273	1	470	HFA	medelhög:hög	framstupa	7	4	0	102	207	7	107	213	216	1	82	187	324	213	lyckad		lätt	7.22		0	2840	8	9			10	N	N		N	0	0
30	130516	.	287	1		värksvag	medelhög:hög	framstupa	6	3	2	82	212	0	98	161	180	8	86	198	346	212	misslyckad	tång	tung	7.3		0	4450	8	9			10	N	J	facialispares	J	0	1	medelhög:hög	2
38	130517	32	280	0	530	värksvag	medelhög:hög	framstupa	6	3	0	104	227	25	21	91	150				177	227	lyckad		lätt	7.35		0	3340	8	10			10	N	N		N	0	0
37	130518	.	259	0	465	HFA	medelhög:låg	framstupa	8	2	0	119	260	8	11	86	138				176	260	lyckad		lätt	7.17		0	2870	8	10			10	N	N		N	0	0
35	130521	.	280	0		värksvag	medelhög:hög	framstupa	15	7	2	90	241	32	104	227	226	31	66	204	855	241	lyckad		tung	7.19		0	3925	7	8			9	N	N		J	0	1	medelhög:hög	1
34	130522	41	187	0	810	HFA	medelhög:hög	framstupa	12	5	0	83	231	48	99	221	230	48	91	239	595	249	lyckad		tung	7.29		0	3375	7	9			9	N	N		J	0	1	medelhög:hög	2
38	130531	23	273	1	525	HFA	medelhög:hög	framstupa	13	7	1	21	157	7	99	266	127	2	21	208	323	266	lyckad		tung	7.27		0	3800	9	10			10	N	N		J	0	1	medelhög:hög	2
29	130601	26	287	0	795	värksvag	medelhög:låg	framstupa	3	3	0	76	144	7	36	111	119	10	30	51	166	144	lyckad		lätt	7.31	7.34	0	3185	9	10			10	N	N		N	0	0
27	130602	32	287	0	495	HFA	medelhög:hög	framstupa	10	4	0	74	220	18	91	202	183	12	62	216	307	220	lyckad			7.23		0	3745	9	10			10	N	J	resp distress + klavikel		0	.
29	130606	.	266	0	390	HFA	medelhög:låg	framstupa	5	2	0	42	78	12	4	30	58				68	78	lyckad		lätt	7.29		0	2385	9	10			10	N	N		N	0	0
30	130608	.	287	0	960	värksvag	medelhög:hög	framstupa	14	5	1	100	271	27	191	282	318	33	180	307	889	307	misslyckad	sectio	tung	7.1		0	3117	3	5			4	N	J	asfyxi (lätt, HIE (lätt)	J	1	1	medelhög:hög	2
29	130611	22	280	1	550	värksvag	medelhög:låg	framstupa	9	4	0	117	201	68	94	155	279	36	41	137	426	201	lyckad		lätt	7.34		0	3530	9	9			10	N	N		N	0	0
41	130611	19	266	0		värksvag	medelhög:låg	framstupa	5	5	0	46	179	16	26	84	88	11	29	115	175	179	lyckad		lätt	7.17		0	3285	9	10			10	N	N		N	0	0
39	130612	.	273	1	300	värksvag	medelhög:låg	framstupa	11	5	0	81	198	43	120	191	244	11	93	189	521	198	lyckad		tung	7.15		0	3650	9	10			10	N	N		J	0	1	medelhög:låg	2
39	130615	26	280	1	600	värksvag	medelhög:hög		6	3	0	63	172	15	50	126	128			123	160	192	misslyckad	sectio	tung	7.21		0	4575	9	10			10	N	N		J	0	1	medelhög:hög	2
37	130615	.	280	0	470	värksvag	medelhög:hög	framstupa	6	2	0	113	168	16	14	105	143				187	168	lyckad		lätt	7.29		0	3690	9	10			10	N	N		N	0	0
22	130617	.	266	0	255	HFA	medelhög:låg	framstupa	7	4	0	19	67	2	4	28	25	5	10	66	45	67	lyckad		lätt	7.34		0	3190	9	10			10	N	N		N	0	0
30	130620	.	294	0	720	värksvag	medelhög:hög	framstupa	13	3	0	156	171	35	111	137	302	11	57	127	452	171	lyckad		medelsvår	7.09	7.12	1	3315	9	10			10	N	N		N	0	0
25	130623	.	280	0	1065	värksvag	medelhög:låg	framstupa	7	4	0	70	187	44	52	186	166	10	35	176	252	187	lyckad		lätt	7.3		0	4005	6	10			10	N	N		N	0	0
24	130626	28	287	0	510	värksvag	medelhög:hög	vidöppen	7	5	0	24	128	15	82	173	121	11	74	195	394	195	misslyckad	sectio	tung	7.29		0	4000	9	10			10	N	N		J	0	1	medelhög:hög	2
26	130701	27	287	0	740	HFA	medelhög:låg	framstupa	13	3	0	54	121	5	35	114	94	8	28	138	166	138	lyckad		lätt	7.14		0	3465	9	10			10	N	N		N	0	0
26	130702	21	273	0	495	värksvag	medelhög:låg	framstupa	8	6	0	41	142	2	48	171	91	1	28	92	210	171	lyckad		medelsvår	7.06		1	3335	9	10			10	N	J		N	0	0
32	130703	25	252	0	690	värksvag	medelhög:hög	framstupa	8	3	0	72	222	4	27	103	103	4	6	40	143	222	lyckad		lätt				3220	7	9			10	N	J		N	0	0
24	130709	24	273	0	925	värksvag	medelhög:låg	framstupa	9	4	0	79	162	59	73	131	211	30	42	68	286	162	lyckad		lätt	7.13		0	3715	9	10			10	N	N		N	0	0
31	130717	.	266	0		värksvag	medelhög:låg	vidöppen	14	5	0	46	187	22	82	181	150	18	60	181	295	187	lyckad		lätt	7.3	7.33	0	2905	8	9			10	N	N		N	0	0
22	130718	.	294	0	180	HFA	medelhög:hög	vidöppen	10	7	0	59	105	12	68	104	139	42	45	94	332	105	lyckad		lätt	7.22		0	3030	7	9			10	N	N		N	0	0
22	130719	19	266	0	630	värksvag	medelhög:hög	framstupa	8	4	0	83	215	84	64	183	231	42	19	78	345	215	lyckad		lätt	7.27	7.3	0	3835	6	10			10	N	N		N	0	0
23	130720	.	287	0		värksvag	medelhög:hög	vidöppen	10	5	0	80	211	36	108	246	224	17	117	223	478	246	lyckad		tung	7.34		0	4235	6	10			10	N	N		J	0	1	medelhög:hög	2
33	130722	26	287	0	840	HFA	medelhög:låg	framstupa	6	3	0	37	182	7	36	156	80	4	18	64	146	182	lyckad		lätt	7.19		0	3845	4	7			8	N	N	kefalhematom	N	0	0
36	130724	32	280	0		värksvag	medelhög:hög		5	2	0	90	180	41	104	195	235	20	101	187	365	195	misslyckad	sectio	tung	7.29		0	4492	9	10			10	N	N	kefalhematom	J	0	1	ej VE-protokoll	2
29	130724	22	273	0		HFA	medelhög:låg	framstupa	1	2	0	27	175	3	15	137	45				54	175	lyckad		lätt	7.36		0	2835	8	10			10	N	N		N	0	0
19	130725	32	273	0	330	HFA	medelhög:låg	framstupa	4	2	0	57	319	16	6	86	79				86	319	lyckad		lätt	7.11		0	2955	9	10			10	N	N		N	0	0
27	130725	22	280	0		värksvag	medelhög:låg	framstupa	8	3	0	74	244	4	23	87	101	2	5	46	117	244	lyckad		lätt	7.13		0	3710	8	9			9	N	N		N	0	0
29	130806	24	280	0	755	värksvag	medelhög:hög	framstupa	16	5	1	52	168	6	70	169	128	9	48	113	576	169	misslyckad	sectio	tung	7.09		1	3710	6	8			8	N	N		J	0	1	medelhög:hög	1
29	130811	24	280	0	840	värksvag	medelhög:hög	framstupa	6	2	0	69	144	14	152	201	235				251	201	misslyckad	sectio	tung	7.25		0	3740	9	10			10	N	N		J	0	1	medelhög:hög	2
24	130809	30	273	0	470	värksvag	medelhög:låg	framstupa	6	2	0	54	133	17	11	91	82				90	133	lyckad		lätt	7.16		0	3435	9	10			10	N	N		N	0	0
33	130812	37	280	1	540	HFA	medelhög:hög	vidöppen	11	7	1	60	173	30	77	169	167	33	102	162	526	209	lyckad		medelsvår	6.95		1	3430	6	9			10	N	N		N	0	0
22	130812	28	287	0	855	värksvag	medelhög:hög	framstupa	3	2	0	156	189	20	47	100	223	6	9	84	249	189	lyckad		lätt	7.32		0	4500	7	8			10	J	N	humerusfraktur	N	0	0
42	130813	25	280	0	870	värksvag	medelhög:låg	framstupa	13	5	0	37	136	10	38	119	85	4	36	94	243	136	lyckad		medelsvår	7.27	7.3	0	3975	9	10			10	N	N		N	0	0
39	130816	28	280	1	270	HFA	medelhög:låg	framstupa	5	2	0	23	108	5	29	114	57				86	114	lyckad		lätt	7.11		0	3190	3	8			9	N	N		N	0	0
29	130816	22	273	0	510	värksvag	medelhög:låg	framstupa	13	4	0	50	173	3	31	158	84	0	20	101	127	173	lyckad		lätt	7.11		0	3390	9	10			10	N	N		N	0	0
34	130820	23	294	0		värksvag	medelhög:låg		9	4	0	91	191	54	79	191	224	9	51	140	382	191	misslyckad	sectio	tung	7.21		0	3770	9	10			10	N	N		J	0	1	medelhög:låg	2
35	130823	23	287	1		värksvag	medelhög:hög	framstupa	8	4	1	88	183	65	81	198	234	49	125	185	595	198	misslyckad	tång	tung	7.12		0	3850	4	10			10	N	N		J	0	1	medelhög:hög	2
29	130904	24	273	0	415	värksvag	medelhög:låg	framstupa	7	2	0	87	191	53	37	106	177				190	191	lyckad		lätt	7.3	7.33	0	3615	8	10			10	N	N		N	0	0
28	130909	19	273	1		HFA	medelhög:hög	framstupa	13	6	0	42	157	5	44	137	91	2	32	122	259	157	lyckad		lätt				3245	8	10			10	N	N		N	0	0
29	130911	22	252	0		värksvag	medelhög:låg	framstupa	4	2	0	14	154	1	1	32	16				20	154	lyckad		lätt	7.18		0	3325	8	10			10	N	N		N	0	0
28	130916	22	273	0	660	värksvag	medelhög:låg	framstupa	4	2	0	67	146	10	29	113	106				120	146	lyckad		lätt	7.3		0	2870	9	10			10	N	N		N	0	0
31	130918	23	280	0	445	HFA	medelhög:hög	framstupa	9	4	0	50	115	32	57	100	139	7	43	108	220	115	lyckad		medelsvår	6.87		1	3619	6	8			8	N	N		N	0	0
24	130922	22	294	0	490	värksvag	medelhög:hög	framstupa	24	4	0	94	216	11	111	232	216	10	118	252	583	252	lyckad		tung	7.31	7.34	0	3565	9	10			10	N	N		J	0	1	medelhög:hög	2
28	130925	24	280	0	465	HFA	medelhög:låg	vidöppen	16	7	0	53	191	45	81	217	179	47	63	159	615	217	lyckad		tung	7.2		0	2940	7	9			10	N	N		J	0	1	medelhög:låg	1
34	130926	22	273	0		värksvag	medelhög:låg	framstupa	7	2	0	57	186	20	9	49	86				88	186	lyckad		lätt	7.19		0	3085	9	10			10	N	N		N	0	0
34	131001	.	287	0	650	värksvag	medelhög:hög	framstupa	12	4	0	91	238	4	33	101	128	1	40	175	182	238	lyckad		lätt	7.13		0	4110	9	10			10	N	N		N	0	0
27	131001	28	280	0	220	HFA	medelhög:hög	framstupa	9	4	0	35	196	2	43	141	80	12	54	157	163	196	lyckad		lätt	7.14		0	3490	9	10			10	N	N		N	0	0
28	131002	25	287	0	675	värksvag	medelhög:låg	framstupa	13	3	0	65	125	61	62	135	188	7	29	98	230	135	lyckad		medelsvår	7.32		0	3695	8	10			10	N	N		N	0	0
35	131003	25	280	1		HFA	medelhög:hög	framstupa	5	2	0	35	130	3	9	66	47				110	130	lyckad		medelsvår	7.19		0	3020	9	10			10	N	N		N	0	0
38	131004	26	273	0		värksvag	medelhög:hög	framstupa	8	3	0	59	131	16	36	140	111				198	140	lyckad			7.11		0	3510	9	10			10	N	N			0	.
33	131004	30	252	1	360	HFA	medelhög:hög	framstupa	8	4	0	38	123	37	27	88	102	13	28	80	179	123	lyckad		medelsvår	7.01		1	3210	7	9			10	N	J	resp distress	N	0	0
29	131007	18	280	0	1125	HFA	medelhög:hög	framstupa	5	3	0	76	176	8	42	142	126	28	105	239	282	239	misslyckad	sectio	tung	7.16		0	3253	2	2			7	N	J	asfyxi måttlig	J	0	1	medelhög:låg	0
27	131008	23	273	0	450	HFA	medelhög:låg	framstupa	8	3	0	43	216	31	10	73	84				116	216	lyckad		lätt	7.03		1	3820	8	10			10	N	N	kefalhematom	N	0	0
28	131013	23	287	1		värksvag	medelhög:låg	framstupa	6	4	0	90	149	14	64	158	168	48	42	128	313	158	lyckad		lätt	7.13		0	3650	9	10			10	N	N		N	0	0
50	131015	31	287	0		HFA	medelhög:hög	framstupa	17	6	2	89	172	7	77	163	173	23	66	135	601	208	misslyckad	tång	tung	7.23	7.26	0	3485	9	10			10	N	N	kefalhematom	J	0	1	medelhög:hög	2
19	131015	35	280	0	330	värksvag	medelhög:hög	vidöppen	6	2	0	55	135	11	26	107	92	14	20	87	157	135	lyckad		lätt	7.12		0	3605	9	10			10	N	N		N	0	0
26	131016	24	287	0	925	HFA	medelhög:låg	framstupa	4	2	0	75	187	17	49	102	141				161	187	lyckad		lätt	7.34	7.37	0	3390	9	10			10	N	N		N	0	0
25	131016	24	287	0	570	HFA	medelhög:hög	framstupa	19	10	1	81	171	7	89	192	177	4	14	204	833	208	lyckad		tung	7.18		0	3580	8	10			10	N	N		J	0	1	medelhög:hög	2
33	131021	21	280	0	340	värksvag	medelhög:låg	framstupa	3	2	0	43	100	16	34	111	93				98	111	lyckad		lätt	7.19		0	3775	9	10			10	N	N		N	0	0
32	131102	27	287	0	210	HFA	medelhög:låg	framstupa	10	4	0	93	165	14	50	84	157	25	55	74	291	165	lyckad		lätt	7.12		0	3965	6	8			8	N	N		N	0	0
23	131103	24	273	0	615	värksvag	medelhög:hög	framstupa	7	4	0	57	144	25	46	147	128	35	40	110	254	147	lyckad		medelsvår	7.4	7.43	0	3750	8	10			10	N	N		N	0	0
38	131105	25	287	1	640	HFA	medelhög:hög	framstupa	6	3	0	68	164	28	84	152	180	6	59	144	283	164	misslyckad	sectio	tung	7.23		0	3475	9	10			10	N	N		J	0	1	medelhög:låg	2
21	120811	22	280	0	720	HFA	medelhög:hög	framstupa	6	4	0	76	186	11	83	285	170	6	28	232	213	285	lyckad		medelsvår	7.11		0	4270	7	9			10	J	N		N	0	0
28	120811	.	266	1		värksvag	medelhög:hög	vidöppen	7	3	0	35	217	5	19	112	59				61	217	lyckad		lätt	7.3		0	2865	9	10			10	N	N		N	0	0
30	120818	21	287	0	675	värksvag	medelhög:hög	framstupa	15	6	2	58	233	14	64	214	136	20	36	162	358	316	misslyckad	tång	tung	7.1		0	3975	9	10			10	N	N		J	0	1	medelhög:hög	2
32	120819	.	294	0	705	HFA	medelhög:hög	framstupa	9	5	0	36	174	6	47	152	89	30	27	97	215	174	lyckad		lätt	7.36		0	3680	9	10			10	N	N		N	0	0
30	120828	.	273	1	100	HFA	medelhög:hög	framstupa	9	5	0	81	173	3	36	89	120	7	20	94	192	173	lyckad		medelsvår	7.17	7.2	0	3515	7	8			10	N	N		N	0	0
31	121002	.	259	0	570	värksvag	medelhög:låg	framstupa	13	5	0	173	297	7	129	258	309	78	121		711	335	lyckad		medelsvår	7.14		0	3775	9	10			10	N	N		N	0	0
32	131106	24	287	0	510	HFA	medelhög:låg	framstupa	16	4	1	45	215	9	42	215	96	15	42	111	239	215	lyckad		tung	7.21		0	3535	9	10			10	N	N		J	0	1	medelhög:låg	2
25	131129	25	280	0		värksvag	medelhög:låg	framstupa	26	8	2	46	143	8	268	178	322	4	324	169	901	188	misslyckad	sectio	tung	7.3		0	3890	8	9			10	N	N		J	0	1	medelhög:låg	1
24	131203	23	280	0		värksvag	medelhög:hög	vidöppen	24	5	0	79	189	100	141	199	320	23	108	161	639	199	lyckad		tung	7.26	7.29	0	3350	9	10			10	N	N		J	0	1	medelhög:hög	2
35	131226	25	287	1	990	HFA	medelhög:hög	vidöppen	11	5	0	99	235	11	126	268	236	26	120	259	758	272	misslyckad	sectio	tung	7.21		0	3340	9	10			10	N	N	kefalhematom, höftlux	J	0	1	medelhög:hög	2
30	140108	21	280	0		värksvag	medelhög:hög	vidöppen	13	3	1	65	179	85	85	219	235	12	36	187	331	219	misslyckad	sectio	tung	7.36	7.39	0	3915	9	10			10	N	N		J	0	1	medelhög:hög	2
30	140225	23	280	0		värksvag	medelhög:låg	framstupa	22	9	0	42	155	4	67	165	113	2	82	223	703	223	lyckad		tung	6.9		1	3669	2	2			6	J	J	asfyxi måttlig	J	0	1	medelhög:låg	0
24	140312	22	273	0	905	värksvag	medelhög:hög	vidöppen	5	2	0	76	245	2	48	210	126				149	245	misslyckad	sectio	tung	7.17		0	3170	9	10			10	N	N		J	0	1	medelhög:hög	2
37	140313	22	287	0	690	värksvag	medelhög:hög	framstupa	9	4	0	74	296	23	65	138	162	20	39	95	233	296	lyckad		tung	7.17		0	3500	8	9			10	N	N		J	0	1	medelhög:hög	2
26	140318	22	273	0	435	värksvag	medelhög:låg	framstupa	12	6	0	69	203	15	69	146	153	14	87	152	470	203	lyckad		tung	7.29	7.32	0	3515	4	8			8	N	J	P22.8	J	0	1	medelhög:låg	1
34	140323	26	287	1		HFA	medelhög:låg	framstupa	5	2	0	67	139	58	28	121	153				183	139	lyckad		lätt	7.25	7.28	0	3300	9	10			10	N	N		N	0	0
28	140324	23	287	0	1125	HFA	medelhög:låg	framstupa	4	3	0	38	252	7	51	224	96	7	7	85	124	251	lyckad		medelsvår	6.97		1	3040	5	10			10	N	N		N	0	0
28	140327	32	273	0	1365	värksvag	medelhög:hög	framstupa	6	3	0	44	184	18	77	193	139	2	22	120	194	193	lyckad		lätt	7.31		0	4490	9	10			10	J	J	p14.0	N	0	0
31	140330	26	280	1	405	värksvag	medelhög:låg	framstupa	7	2	0	29	121	30	24	30	83				91	121	lyckad		lätt	7.15		0	4430	9	10			10	N	N		N	0	0
35	140331	25	280	0	1125	värksvag	medelhög:låg	framstupa	8	3	0	75	148	25	66	167	166	9	7	78	190	167	lyckad		medelsvår	7.18		0	3910	9	10			10	N	N		N	0	0
26	140405	27	280	0	630		medelhög:hög	vidöppen	17	7	0	102	275	24	134	304	260	15	160	322	873	322	misslyckad	sectio	tung	7.21		0	3815	4	8			10	N	J	P22.1	J	0	1	medelhög:hög	1
32	140408	38	273	1	660	värksvag	medelhög:hög	framstupa	7	3	0	98	218	25	111	201	234				263	218	lyckad		lätt	7.28	7.31	0	3860	8	9			10	N	N		N	0	0
31	140411	24	273	0	675	HFA	medelhög:hög	framstupa	6	2	0	49	121	6	66	206	121	23	7	71	152	206	lyckad		lätt	7.28	7.31	0	2680	8	10			10	N	N		N	0	0
33	140414	22	280	1	375	HFA	medelhög:låg	framstupa	9	6	1	171	186	10	49	210	230	9	56	158	479	210	lyckad		medelsvår	7.18		0	3285	9	10				N	N		N	0	0
29	140717	.	266	0	735		medelhög:låg	vidöppen	9	4	0	43	148	18	91	180	152	34	65	194	464	194	lyckad		medelsvår	7.32		0	3360	5	8			10	N	N		N	0	0
20	140422	25	294	0	540	HFA	medelhög:låg	framstupa	5	4	0	71	167	24	26	81	121	42	35	104	276	167	lyckad		lätt	7.22		0	4705	9	10			10	N	N		N	0	0
30	140424	20	259	0	510	värksvag	medelhög:hög	vidöppen	18	.	0	59	144	28	95	162	182	50	73	151	485	162	lyckad		medelsvår	7.21	7.24	0	3455	9	10			10	N	N		N	0	0
32	140426	30	280	1		värksvag	medelhög:hög	framstupa	7	2	1	79	117	20	27	102	126				203	117	misslyckad	sectio		7.27		0	4028	9	10			10	N	N			0	.
29	140428	20	294	0		värksvag	medelhög:hög	framstupa	14	3	0	64	156	18	93	171	175				287	171	lyckad		lätt	7.11		0	3330	8	9			10	N	N		N	0	0
31	140504	20	294	0	645	HFA	medelhög:låg	vidöppen	13	6	0	99	234	22	82	218	203	7	99	186	562	234	lyckad		tung	7.17		0	4480	9	10			10	N	N		J	0	1	medelhög:låg	2
27	140520	26	280	0		HFA	medelhög:låg	framstupa	3	2	0	27	125	51	22	148	100				107	148	lyckad		lätt	7.22	7.25	0	3515	9	10			10	N	N		N	0	0
33	140619	24	294	0	735	värksvag	medelhög:hög	framstupa	7	3	0	83	191	5	61	187	149	5	13	74	168	191	lyckad		lätt	7.13		0	4165	9	10			10	N	N		N	0	0
27	140629	18	280	1		HFA	medelhög:låg	framstupa	10	3	1	79	118	21	47	95	147	2	10	43	195	118	lyckad		lätt	7.2	7.23	0	2885	8	9			10	N	N		N	0	0
27	140702	24	273	0	960	HFA	medelhög:låg	framstupa	5	3	0	61	171	30	45	131	136	20	6	87	181	171	lyckad		lätt	7.12		0	3535	9	10			10	N	N		N	0	0
39	140703	.	287	0	360	HFA	medelhög:låg	framstupa	11	4	0	43	128	9	50	150	102	21	31	123	181	150	lyckad		lätt	7.03		1	3650	5	9			10	N	N		N	0	0
37	140712	22	273	0	420	värksvag	medelhög:låg	framstupa	11	3	0	48	161	13	24	54	85	13	6	51	106	161	lyckad		lätt	7.16		0	4095	8	9			10	N	N		N	0	0
37	140718	24	287	1	810	HFA	medelhög:hög	framstupa	3	2	0	31	89	18	13	69	62				64	89	lyckad		.	7.2		0	3100	9	10			10	N	N		N	0	0
30	140719	25	287	0	615	värksvag	medelhög:hög	framstupa	11	6	0	88	136	12	71	138	171	17	93	153	451	157	lyckad		tung	7.29		0	3195	7	9			9	N	N		J	0	1	medelhög:hög	2
30	140726	26	259	0		HFA	medelhög:låg	framstupa	8	3	0	65	174	36	97	248	198	63	74	205	337	248	lyckad		medelsvår	7.35		0	3155	9	10			10	N	N		N	0	0
27	140728	23	259	0		värksvag	medelhög:hög	framstupa	16	4	0	131	239	7	74	146	212	14	85	156	385	239	lyckad		medelsvår	7.27		0	3045	5	10			10	N	N	kefalhematom	N	0	0
42	140729	20	280	1	810	värksvag	medelhög:hög	framstupa	12	2	0	22	58	17	59	119	98				132	119	lyckad		lätt	7.14		0	3650	6	9			10	N	N		N	0	0
33	140730	22	287	0		HFA	medelhög:låg	framstupa	4	2	0	71	280	37	43	168	151				158	280	lyckad		lätt	7.18		0	4225	9	10			10	N	N		N	0	0
21	140731	18	280	0		HFA	medelhög:låg	framstupa	10	5	0	63	105	6	64	112	133	7	38	91	238	112	lyckad		lätt	7.16		0	3735	9	10			10	N	N		N	0	0
25	140802	21	294	0	730	värksvag	medelhög:låg	framstupa	10	4	0	42	119	13	34	81	89	12	29	93	161	119	lyckad		lätt	7.23		0	3810	9	10			10	N	N		N	0	0
29	140803	23	259	0	385	värksvag	medelhög:låg	framstupa	3	2	0	89	251	7	7	95	103				111	251	lyckad		lätt	7.21		0	3180	9	10			10	N	N		N	0	0
29	140805	23	280	0	1130	värksvag	medelhög:låg	framstupa	9	2	0	40	160	32	6	65	78				85	160	lyckad		medelsvår	7.14		0	2815	9	10			10	N	N		N	0	0
34	140811	24	294	1	570	HFA	medelhög:hög	framstupa	10	2	0	54	125	3	6	30	63				76	125	lyckad		lätt	7.3	7.33	0	4325	2	7			9	N	J	lätt asfyxi P21.1A	N	0	0
38	140811	25	287	1		HFA	medelhög:hög	framstupa	5	3	0	18	86	6	11	56	35				43	86	lyckad		lätt	7.11		0	3485	7	10			10	N	N		N	0	0
27	140812	21	273	1		värksvag	medelhög:hög	framstupa	17	7	1	56	89	0	88	191	144	15	111	207	603	276	lyckad		tung	7.29		0	4310	9	10			10	N	N		J	0	1	medelhög:hög	2
27	140821	20	273	0	420	HFA	medelhög:låg	framstupa	8	3	0	36	97	23	23	75	82	18	6	21	109	97	lyckad		lätt	7.19	7.22	0	2480	8	9			10	N	N		N	0	0
24	140823	22	266	0	360	HFA	medelhög:låg	framstupa	8	2	0	25	120	11	29	46	65				88	120	lyckad		lätt	7.17		0	3060	6	10			10	N	N		N	0	0
30	140926	30	266	0	150	HFA	medelhög:låg	framstupa	9	3	0	29	109	14	22	74	65	10	30	120	116	120	lyckad		lätt	7.17		0	3345	9	10			10	N	N		N	0	0
30	140824	22	280	0	510	HFA	medelhög:hög	vidöppen	11	4	0	46	146	9	41	148	96	6	25	66	146	148	lyckad		lätt	7.11		0	3215	6	8			9	N	N		N	0	0
41	140824	23	266	0	390	värksvag	medelhög:hög	framstupa	6	2	0	78	264	14	125	278	217				222	278	lyckad		medelsvår	7.28		0	3305	9	10			10	N	N		N	0	0
32	140831	27	266	0		värksvag	medelhög:hög	vidöppen	10	3	1	71	191	5	82	200	158	25	67	137	320	200	lyckad		medelsvår	7.24		0	3165	9	10			10	N	N		N	0	0
33	140903	20	273	1	630	HFA	medelhög:hög	framstupa	10	4	0	108	192	16	88	197	212	26	42	133	308	197	lyckad		medelsvår	7.04		1	3165	6	9			10	N	N		N	0	0
36	140906	30	294	1	600	värksvag	medelhög:låg	framstupa	15	4	0	39	102	5	47	123	91	17	67	116	290	123	lyckad		lätt	7.05		1	4580	5	8			8	N	N		N	0	0
32	140906	27	273	1		HFA	medelhög:låg	framstupa	3	2	0	39	106	13	22	108	74				78	108	lyckad		lätt	7.01		1	3295	9	10			10	N	N		N	0	0
40	140910	22	280	0		HFA	medelhög:låg	framstupa	6	2	0	67	115	60	30	118	157				164	118	lyckad		lätt	7.24		0	3310	8	9			10	N	N		N	0	0
32	140912	23	273	1	405	HFA	medelhög:låg	framstupa	5	3	0	29	191	20	36	168	85	30	35	121	191	191	lyckad		lätt	7.27	7.3	0	3350	9	10			10	N	N		N	0	0
27	140913	25	280	0	410	värksvag	medelhög:låg	framstupa	10	3	0	46	100	9	31	103	86				119	103	lyckad		lätt	7.17		0	3790	9	10			10	N	N	kefalhematom	N	0	0
31	140916	25	287	0	720	värksvag	medelhög:hög	vidöppen	5	2	0	87	162	103	46	133	236				249	162	lyckad		lätt	7.29	7.32	0	3390	9	10			10	N	N		N	0	0
35	140922	26	273	1	480	HFA	medelhög:hög	framstupa	6	4	0	76	183	26	81	172	183	37	65	139	385	183	lyckad		lätt				3630	8	10			10	N	N		N	0	0
31	140922	21	273	0		HFA	medelhög:låg	framstupa	9	5	0	96	215	8	67	213	171	4	55	146	283	215	lyckad		medelsvår	7.13		0	3070	7	10			10	N	N		N	0	0
27	140923	20	287	0	570	värksvag	medelhög:hög	framstupa	11	5	1	136	223	27	129	219	292	42	137	234	825	234	misslyckad		tung				4330	9	10			10	N	J	P22.1 takypne	J	0	1	medelhög:låg	2
30	140928	24	266	1	855	värksvag	medelhög:hög	framstupa	9	3	0	93	178	6	70	156	169	5	36	109	213	178	lyckad		medelsvår	7.18		0	3980	9	10			10	N	N		N	0	0
28	140930	27	294	0	645	värksvag	medelhög:hög	framstupa	20	6	0	46	192	6	87	252	139	6	93	228	536	298	lyckad		tung	7.33		0	4010	9	10			10	N	N		J	0	1	medelhög:hög	2
26	141005	24	273	0	365	HFA	medelhög:låg	framstupa	4	4	0	54	116	0	49	119	103	8	28	114	181	118	lyckad		medelsvår				2840	6	9			9	N	N		N	0	0
30	141009	22	266	0		HFA	medelhög:hög	framstupa	12	5	0	54	129	0	81	167	135	28	55	120	291	167	lyckad		medelsvår	7.18		0	4150	9	10			10	N	N		N	0	0
30	141011	.	280	0	635	HFA	medelhög:hög	framstupa	5	2	0	53	151	12	19	89	84				100	151	lyckad		lätt	7.33		0	3630	9	10			10	N	N		N	0	0
31	141015	21	287	0	915	värksvag	medelhög:låg	framstupa	5	3	0	56	160	3	23	69	82	3	18	96	137	160	lyckad		lätt	7.13		0	3745	8	10			10	N	N		N	0	0
28	141016	31	294	0	330	HFA	medelhög:hög	framstupa	11	4	0	14	123	3	64	200	81	9	35	167	192	200	lyckad		medelsvår	7.19		0	3500	7	8			9	N	N		N	0	0
28	141017	26	280	0	525	värksvag	medelhög:låg	framstupa	10	3	0	45	220	17	15	72	77				90	220	lyckad		medelsvår	7.14		0	2985	9	10			10	N	N		N	0	0
36	141022	.	280	0	300	värksvag	medelhög:hög	framstupa	4	2	0	50	100	11	11	83	72				78	100	lyckad		medelsvår	7.18		0	3720	9	10			10	N	N		N	0	0
34	141023	27	280	0	330	värksvag	medelhög:låg	framstupa	9	3	0	102	214	12	68	145	182	10	20	90	215	214	lyckad		medelsvår	7.11		0	3700	7	10			10	N	N		N	0	0
32	141025	21	280	0	380	värksvag	medelhög:hög	framstupa	19	9	0	62	179	10	86	189	158	25	72	190	605	190	lyckad		tung	7.23		0	3890	8	10			10	N	N		J	0	1	medelhög:låg	2
33	141026	.	273	0	200	HFA	medelhög:låg	framstupa	4	2	0	50	135	12	31	115	93				104	135	lyckad		lätt	7.13		0	3010	8	10			10	N	N		N	0	0
31	141103	23	280	0	1125	värksvag	medelhög:hög	framstupa	8	10	0	57	119	25	77	155	159	13	34	156	677	161	lyckad		tung	7.12		0	4040	8	10			10	N	N		J	0	1	medelhög:låg	2
35	141104	21	287	0		HFA	medelhög:hög	framstupa	13	4	1	54	138	32	21	104	107	36	56	127	252	138	lyckad		medelsvår	6.82	7.35		3760	6	7			10	N	N		N	0	0
35	141105	21	266	1		värksvag	medelhög:hög	vidöppen	11	3	1	75	158	8	57	169	140	13	5	74	171	169	lyckad		lätt	7.11		0	3310	9	10			10	N	N		N	0	0
23	141111	19	280	0	915	värksvag	medelhög:hög	framstupa	10	6	0	63	207	26	63	180	152	41	110	91	448	207	lyckad		tung	7.26		0	4138	2	3			5	J	J	måttlig asfyxi p21.1b, lätt HIE, plexus	J	1	1	medelhög:låg	0
21	141112	22	280	0	1005	värksvag	medelhög:hög	vidöppen	12	6	0	35	194	6	57	225	98	21	76	212	362	225	lyckad		medelsvår											N		N	0	0
37	141119	31	280	0	1380	HFA	medelhög:hög	framstupa	15	4	0	88	197	43	91	155	222	45	44	144	337	218	lyckad		tung	7.05		1	3835	5	8			9	N	N		J	0	1	medelhög:låg	1
30	141119	24	287	0	525	HFA	medelhög:hög	vidöppen	5	2	0	135	176	40	34	157	209				282	176	lyckad		lätt	7.08		1	3575	7	8			10	N	N		N	0	0
35	141120	26	266	0	600	värksvag	medelhög:låg	framstupa	7	2	0	62	134	4	24	75	90	6	7	60	119	134	lyckad		lätt	7.16		0	3910	9	10			10	N	N		N	0	0
29	141120	20	280	0		värksvag	medelhög:låg	framstupa	5	2	0	43	142	48	16	96	107				119	142	lyckad		lätt				4095	9	10			10	N	N		N	0	0
40	141123	.	287	0	705	HFA	medelhög:hög	framstupa	6	3	1	28	121	8	82	223	118	15	87	215	267	223	misslyckad	sectio	tung	7.2		0	4225	7	10			10	N	N		J	0	1
36	141130	20	294	0	750	HFA	medelhög:låg	framstupa	25	6	0	43	190	7	219	213	269	34	143	223	635	223	lyckad		tung	7.26		0	3385	9	10			10	N	N		J	0	1	medelhög:låg	2
29	141203	22	268	0	300	HFA	medelhög:låg	framstupa	7	1	0	71	132	6	6	56	83				93	132	lyckad		lätt	7.1		0	3085	9	10			10	N	N		N	0	0
27	141211	21	283	0	1020	värksvag	medelhög:låg	framstupa	9	3	0	106	149	127	26	110	259				289	149	lyckad		medelsvår				3295	9	10			10	N	N		N	0	0
32	141215	26	285	0	450	HFA	medelhög:låg		6	2	0	36	145	55	37	164	128				139	164	misslyckad	sectio	tung	7.15		0	3995	2	3			8	N	N		J	0	1	medelhög:låg	0
25	141217	28	269	0	165	värksvag	medelhög:hög	framstupa	6	6	0	51	147				51				71	147	lyckad		tung	7.04		1	2825	8	10			10	N	N		J	0	1
37	141219	26	295	1	285	HFA	medelhög:låg	framstupa	6	2	0	63	152	42	41	134	146				175	152	lyckad		tung	7.11		0	4175	8	10			10	N	N		J	0	1	medelhög:låg	2
36	141220	31	286	0	450	värksvag	medelhög:låg	framstupa	8	3	0	55	148	16	54	158	125	22	16	55	172	158	lyckad		lätt	7.23		0	4075	4	9			10	N	N		N	0	0
38	141221	22	277	0	450	HFA	medelhög:låg	framstupa	10	5	0	32	69	12	38	81	82	23	34	65	223	81	lyckad		lätt	7.14		0	3550	8	9			10	N	N		N	0	0
30	141228	25	283	1	360	värksvag	medelhög:hög	framstupa	15	7	0	56	140	9	80	135	145	21	57	123	563	262	lyckad		tung	7.28		0	4410	9	10			10	N	N		J	0	1	medelhög:hög	2
28	141228	.	288	0	120	HFA	medelhög:hög	framstupa	5	3	0	47	128	10	36	113	93	7	9	57	118	128	lyckad		lätt	6.99		1	3675		8			8	N	N		N	0	0
28	141229	21	266	0		värksvag	medelhög:låg	framstupa	7	2	0	43	266				43				71	266	lyckad		lätt	7.15		0	3445	9	10			10	N	N		N	0	0
27	141229	26	271	1	240	HFA	medelhög:hög	framstupa	2	2	0	8	80	4	6	64	18				24	80	lyckad		lätt	7.34	7.37	0	3060	9	10			10	N	N		N	0	0
33	141230	22	286	0	420	värksvag	medelhög:låg	framstupa	7	2	0	19	160				19				33	160	lyckad		lätt	7.16		0	3325	9	10			10	N	N		N	0	0
35	141230	.	288	0	630	HFA	medelhög:låg	framstupa	11	6	0	79	147	19	85	139	183	6	82	133	400	147	lyckad		medelsvår	7.08		1	3580	8	10			10	N	N		N	0	0
26	150102	20	295	0	300	HFA	medelhög:låg	framstupa	15	6	1	99	188	15	115	196	229	7	138	239	655	239	misslyckad		tung	7.13		0	4005	2	7			10	N	N		J	0	1	medelhög:hög	1
32	150107	22	289	1	810	värksvag	medelhög:låg	framstupa	3	2	0	24	121	32	13	75	69				78	121	lyckad		lätt	7.21		0	3835	9	10			10	N	N		N	0	0
25	150108	24	283	0	435	HFA	medelhög:hög	framstupa	8	2	0	84	183	31	22	48	137	2	7	66	181	183	lyckad		lätt	7.31		0	3175	8	9			10	N	N		N	0	0
38	150114	22	296	0	540	värksvag	medelhög:låg	framstupa	10	2	0	41	156	2	9	49	52	2	12	46	92	156	lyckad		lätt	7.14		0	4000	9	10			10	N	N		N	0	0
32	150115	24	284	1	780	värksvag	medelhög:låg	framstupa	1	1	0	81	192	11	10	51	102				118	192	lyckad		lätt	7.2		0	4080	9	10			10	J	J	P55.1 ABO-immunisering	N	0	0
34	150116	30	286	0	300	värksvag	medelhög:hög	vidöppen	14	8	0	57	135	18	72	182	147	7	82	181	422	182	misslyckad		tung	7.22		0	4250	8	10			10	N	N		J	0	1	medelhög:hög	2
32	150116	31	294	0	600	värksvag	medelhög:låg	vidöppen	10	6	0	57	139	23	78	161	158	66	59	140	517	198	lyckad		tung	7.09		1	4825	7	9			10	N	N		J	0	1	medelhög:låg	2
27	150119	33	290	0	690	HFA	medelhög:låg	framstupa	1	1	0	50	123				50				64	123	lyckad		lätt	7.24		0	4240	9	10			10	N	N		N	0	0
27	150119	21	281	0	660	värksvag	medelhög:hög	framstupa	7	4	0	39	141	19	46	175	104	23	26	72	177	175	lyckad		lätt	7.11		0	3545	5	9			10	N	N		N	0	0
26	150119	23	293	0	1305	värksvag	medelhög:hög	framstupa	16	5	0	53	196	25	31	109	109				137	196	lyckad		medelsvår	7.12		0	3640	4	6			8	J	N		N	0	0
29	150124	20	295	0	330	HFA	medelhög:låg	framstupa	2	2	0	30	174	56	29	120	115				120	174	lyckad		lätt				3480	9	10			10	N	N		N	0	0
28	150125	43	291	0	660	värksvag	medelhög:låg	framstupa	7	2	0	92	193	13	10	84	115				130	193	lyckad		lätt	7.15		0	3885	9	10			10	N	N		N	0	0
29	150202	23	264	0	180	värksvag	medelhög:låg	framstupa	3	2	0	99	193	6	80	285	185				200	285	misslyckad		tung	7.19		0	3235	9	10			10	N	N		J	0	1	medelhög:hög	2
29	150203	28	286	0	720	HFA	medelhög:hög	framstupa	5	3	0	52	106	11	63	74	126				137	106	lyckad		lätt	7.16		0	4320	8	9			10	N	N		N	0	0
42	150205	25	273	0	690	HFA	medelhög:hög	framstupa	3	2	0	33	145	9	9	48	51				54	145	lyckad		medelsvår	7.15		0	3245	8	10			10	N	N		N	0	0
20	150207	29	289	0	360	HFA	medelhög:låg	framstupa	8	5	0	118	164	5	50	160	173	12	83	167	374	167	lyckad		medelsvår	7.11		0	3680	8	10			10	N	N		N	0	0
37	150207	24	295	1	1350	HFA	medelhög:hög	framstupa	2	2	0	7	66	9	2	33	18				26	66	lyckad		lätt	6.99		1	4325	7	10			10	N	N		N	0	0
31	150207	29	282	1	630	HFA	medelhög:hög	framstupa	3	3	0	24	95	5	5	36	34	1	1	15	38	95	lyckad		lätt	7.2		0	3015	8	9			9	N	N		N	0	0
29	150209	25	274	0	480	värksvag	medelhög:låg	framstupa	10	5	0	51	147	0	53	147	104	4	43	170	203	170	lyckad		medelsvår	7.11		0	4215	6	9			10	N	N		N	0	0
28	150210	19	287	0	570	värksvag	medelhög:låg	framstupa	10	4	0	79	252	34	77	262	190	14	40	206	311	262	lyckad		lätt	7.21		0	3835	9	9			10	N	N		N	0	0
32	150210	24	260	0	690	värksvag	medelhög:låg	framstupa	19	6	0	29	97	3	39	116	71	2	66	159	313	159	lyckad		medelsvår	7.17		0	2645	9	10			10	N	N		N	0	0
31	150210	24	259	0	1680	värksvag	medelhög:låg	framstupa	6	3	0	48	119	6	45	112	99	17	30	135	149	135	lyckad		lätt	7.32		0	2400	9	10			10	N	N		N	0	0
25	150211	25	284	1	240	HFA	medelhög:låg	framstupa	6	3	0	23	110				23				64	110	lyckad		medelsvår	7.18		0	4455	9	10			10	N	N		N	0	0
27	150211	20	268	0	1620	HFA	medelhög:låg	framstupa	15	3	0	87	143	16	47	90	150				192	143	lyckad		lätt	7.2		0	3590	9	10			10	N	N		N	0	0
30	150213	21	280	0	1530	värksvag	medelhög:hög	vidöppen	5	2	0	66	156	4	66	132	136				144	156	misslyckad		medelsvår	7.21		0	3565	9	10			10	N	N		N	0	0
32	150220	22	280	0	270	HFA	medelhög:hög	framstupa	12	6	0	36	214	13	50	208	99	22	48	206	273	214	lyckad		medelsvår	7.13		0	3175	8	9			10	N	N		N	0	0
38	150222	26	295	0	1260	värksvag	medelhög:låg	framstupa	20	7	0	107	211	35	110	204	252	41	139	213	1001	214	lyckad		tung				4050	9	10			10	N	N		J	0	1	medelhög:låg	2
29	150222	23	292	1	930	HFA	medelhög:hög	framstupa	3	2	1	21	157	18	42	126	81				87	157	lyckad		medelsvår	7.11		0	3745	9	10			10	N	N		N	0	0
39	130310	23		1		HFA	medelhög:hög	vidöppen	2	1	0	87	253				87				87	253	lyckad		lätt	7.27		0	3970	9	10			10	N	N		N	0	0
29	130515	21	294	0		värksvag	medelhög:låg	framstupa	3	1	0	31	218				31				31	218	lyckad		lätt	7.35		0	4290	9	10			10	N	N		N	0	0
37	130527	28	266	1	390	HFA	medelhög:låg	framstupa	2	1	0	21	141				21				21	141	lyckad		lätt	7.2		0	3900	8	9			10	N	N		N	0	0
31	130806	20	266	1		HFA	medelhög:hög	framstupa	3	1	0	1	5				1				1	5	lyckad		lätt	6.97		1	2875	6	9			7	N	N		N	0	0
40	130925	29	287	0	380	värksvag	medelhög:låg	framstupa	1	1	0	70	191				70				70	191	lyckad		lätt	7.22		0	4010	9	10			10	N	N		N	0	0
